# Supplementary material for: Stabilization and Valorization of Beer Bagasse to Obtain Bioplastics
Source: Polymers (Basel). 2023 Apr 14;15(8):1877. doi: 10.3390/polym15081877 (PMC10141695; doi:10.3390/polym15081877)
Supplement: Supplementary file 1 [file polymers-15-01877-s001.zip]

Archive with 1 entries (1 files):
- polymers-2315849-supplementary.pdf
